# Supplementary material for: Identification of triciribine as a novel myeloid cell differentiation inducer
Source: PLoS One. 2024 May 14;19(5):e0303428. doi: 10.1371/journal.pone.0303428 (PMC11093380; doi:10.1371/journal.pone.0303428)
Supplement: S1 Table — (XLSX) [file pone.0303428.s005.xlsx]

## Sheet: TableS1
	GAPDH	For	5'-GAAGGTGAAGGTCGGAGT-3'
		Reverse	5'-GAAGATGGTGATGGGATTTC-3'
	CD3D	For	5'-AGAGCTGTGTGGAGCTGGAT-3'
		Reverse	5'-CAAGGTGGCTGTACTGAGCA-3'
	CD9	For	5'-GGATATTCCCACAAGGATGA-3'
		Reverse	5'-GATGGCATCAGGACAGGACT-3'
	CD11b	For	5'-GCCGGTGAAATATGCTGTCT-3'
		Reverse	5'-GCGGTCCCATATGACAGTCT-3'
	CD11c	For	5'-ACCACAAGCAGTAGCTCCTTC-3'
		Reverse	5'-AAGTAGGAGCCGATCTGAGTC-3'
	CD14	For	5'-GTCTGCAACTTCTCCGAACC-3'
		Reverse	5'-CCAGTAGCTGAGCAGGAACC-3'
	CD37	For	5'-AGATCACCCTGGGAATCCTC-3'
		Reverse	5'-CCCGTTACCTCTCAGGATGA-3'
	CD44	For	5'-CAACACAAATGGCTGGTACG-3'
		Reverse	5'-GTGTGGTTGAAATGGTGCTG-3'
	IL-1β	For	5'-GGGCCTCAAGGAAAAGAATC-3'
		Reverse	5'-TTCTGCTTGAGAGGTGCTGA-3'
	IL-3Rα	For	5'-CCCGGGAAAGAGTGTATGAA-3'
		Reverse	5'-GACCACCAGCTTGTCGTTTT-3'
	IL-5Rα	For	5'-GCCCTTGAGAGAGTGGTTTG-3'
		Reverse	5'-CAGAATCCTCCAGGGTCTCA-3'
	CSF2Rα	For	5'-GGAACCCAGGCTCAGTAACA-3'
		Reverse	5'-CTCGCCCAGGTACAGTTCAT-3'
	ITGA2B	For	5'-AGGTGAGAGGGAGCAGAACA-3'
		Reverse	5'-TCCACCTTGAGAGGGTTGAC-3'
	ITGA6	For	5'-TTTATCGGTCTCGGGAGTTG-3'
		Reverse	5'-GGCCACTGAATGTTCAAGGT-3'
	MPO	For	5'-TCCTTCGTCACTGGCGTCA-3'
		Reverse	5'-ATGCAGTCGGCTTGGTTCTT-3'
	Table S1
