# Supplementary material for: Identification of triciribine as a novel myeloid cell differentiation inducer
Source: PLoS One. 2024 May 14;19(5):e0303428. doi: 10.1371/journal.pone.0303428 (PMC11093380; doi:10.1371/journal.pone.0303428)
Supplement: S2 Table — Bold text indicates genes selected and verified by real-time PCR. (XLSX) [file pone.0303428.s006.xlsx]

## Sheet: Table S2
	CD11B	CD8A	GP1BA	IL6R
	CD14	CD8B	GP1BB	IL6
	CD19	CD8B2	GP5	IL7R
	CD1A	CD9	LOC102723407	IL7
	CD1B	DNTT	ITGA1	IL9R
	CD1C	FCER2	ITGA2	HLA-DMA
	CD1D	FCGR1A	ITGA2B	HLA-DMB
	CD1E	KITLG	ITGA3	HLA-DOA
	CD2	KIT	ITGA4	HLA-DOB
	CD22	ANPEP	ITGA5	HLA-DPA1
	CD24	CSF1R	ITGA6	HLA-DPB1
	CD3D	CSF1	ITGB3	HLA-DQA1
	CD3E	CSF2RA	IL1A	HLA-DQA2
	CD3G	CSF2	IL1β	HLA-DQB1
	CD33	CSF3R	IL1R1	HLA-DRA
	CD34	CSF3	IL1R2	HLA-DRB1
	CD36	CR1	IL11RA	HLA-DRB3
	CD37	CR1L	IL11	HLA-DRB4
	CD38	CR2	IL2RA	HLA-DRB5
	CD4	EPOR	IL3RA	MME
	CD44	EPO	IL3	MS4A1
	CD5	FLT3LG	IL4R	THPO
	CD55	FLT3	IL4	TFRC
	CD59	GYPA	IL5RA	TNF
	CD7	GP9	IL5
	Table S2
