# Supplementary material for: Identification of triciribine as a novel myeloid cell differentiation inducer
Source: PLoS One. 2024 May 14;19(5):e0303428. doi: 10.1371/journal.pone.0303428 (PMC11093380; doi:10.1371/journal.pone.0303428)
Supplement: S3 Table — Bold text indicates genes selected and verified by real-time PCR. (XLSX) [file pone.0303428.s007.xlsx]

## Sheet: Table S3
	CCL1	CCL5	CXCL8	TNFRSF10B	TNFSF14	BMP6	EPO	IFNA2	IL1RL1	IL17C	IL3RA	LTA
	CCL11	CCL7	CXCL9	TNFRSF10C	TNFSF15	BMP7	GDF1	IFNA21	IL1RL2	IL17D	IL3	LTBR
	CCL13	CCL8	CXCR1	TNFRSF10D	TNFSF18	BMP8A	GDF10	IFNA4	IL1R1	IL17F	IL31RA	LTB
	CCL14	CCR1	CXCR2	TNFRSF11A	TNFSF4	BMP8B	GDF11	IFNA5	IL1R2	IL18R1	IL31	MSTN
	CCL15	CCR10	CXCR3	TNFRSF11B	TNFSF8	BMPR1A	GDF15	IFNA6	IL10RA	IL18RAP	IL32	NGFR
	CCL16	CCR2	CXCR4	TNFRSF12A	TNFSF9	BMPR1B	GDF2	IFNA7	IL10RB	IL18	IL33	NGF
	CCL17	CCR3	CXCR5	TNFRSF13B	XCL1	BMPR2	GDF3	IFNA8	IL10	IL19	IL34	NODAL
	CCL18	CCR4	CXCR6	TNFRSF13C	XCL2	CTF1	GDF5	IFNAR1	IL11RA	IL2RA	IL36A	OSMR
	CCL19	CCR5	CX3CL1	TNFRSF14	XCR1	CLCF1	GDF6	IFNAR2	IL11	IL2RB	IL36B	OSM
	CCL2	CCR6	CX3CR1	TNFRSF17	ACVRL1	CSH1	GDF7	IFNB1	IL12RB1	IL2RG	IL36G	PF4V1
	CCL20	CCR7	CD27	TNFRSF18	ACVR1	CSH2	GDF9	IFNE	IL12RB2	IL2	IL36RN	PF4
	CCL21	CCR8	CD4	TNFRSF19	ACVR1B	CNTFR	GH1	IFNGR1	IL12A	IL20RA	IL37	PPBP
	CCL22	CCR9	CD40LG	TNFRSF1A	ACVR1C	CNTF	GH2	IFNGR2	IL12B	IL20RB	IL4R	PRLR
	CCL23	CXCL1	CD40	TNFRSF1B	ACVR2A	CSF1R	GHR	IFNG	IL13RA1	IL20	IL4	PRL
	CCL24	CXCL10	CD70	TNFRSF21	ACVR2B	CSF1	INHA	IFNK	IL13RA2	IL21R	IL5RA	THPO
	CCL25	CXCL11	EBI3	TNFRSF25	AMHR2	CSF2RA	INHBA	IFNL1	IL13	IL21	IL5	TSLP
	CCL26	CXCL12	FAS	TNFRSF4	AMH	CSF2RB	INHBB	IFNL2	IL15RA	IL22RA1	IL6ST	TGFB1
	CCL27	CXCL13	FASLG	TNFRSF6B	ACKR3	CSF2	INHBC	IFNL3	IL15	IL22	IL6R	TGFB2
	CCL28	CXCL14	LIF	TNFRSF8	ACKR4	CSF3R	INHBE	IFNLR1	IL16	IL23R	IL6	TGFB3
	CCL3L1	CXCL16	LIFR	TNFRSF9	BMP10	CSF3	IFNA1	IFNW1	IL17RA	IL23A	IL7R	TGFBR1
	CCL3L3	CXCL17	MPL	TNFSF10	BMP15	CRLF2	IFNA10	IL1A	IL17RB	IL24	IL7	TGFBR2
	CCL3	CXCL2	RELT	TNFSF11	BMP2	EDAR	IFNA13	IL1β	IL17RC	IL25	IL9R	TNF
	CCL4L1	CXCL3	RELL1	TNFSF12	BMP3	EDA	IFNA14	IL1F10	IL17RE	IL26	IL9
	CCL4L2	CXCL5	RELL2	TNFSF13	BMP4	EDA2R	IFNA16	IL1RAP	IL17A	IL27RA	LEPR
	CCL4	CXCL6	TNFRSF10A	TNFSF13B	BMP5	EPOR	IFNA17	IL1RN	IL17B	IL27	LEP
	Table S3
